# Supplementary material for: Metacarpophalangeal Joint Pathology and Bone Mineral Density Increase with Exercise but Not with Incidence of Proximal Sesamoid Bone Fracture in Thoroughbred Racehorses
Source: Animals (Basel). 2023 Feb 24;13(5):827. doi: 10.3390/ani13050827 (PMC10000193; doi:10.3390/ani13050827)
Supplement: Supplementary file 1 [file animals-13-00827-s001.zip]

Archive with 9 entries (9 files):
- Supplemental File S1.pdf
- Supplemental File S2.pdf
- Supplemental File S3.pdf
- Supplemental File S4.pdf
- Supplemental File S5.pdf
- Supplemental File S6.pdf
- Supplemental File S7.pdf
- Supplemental File S8.pdf
- Supplemental File S9.pdf
